# Supplementary material for: Effect of sand-based training on sprint performance: a systematic review and meta-analysis
Source: Front Physiol. 2026 Feb 16;17:1665495. doi: 10.3389/fphys.2026.1665495 (PMC12950568; doi:10.3389/fphys.2026.1665495)
Supplement: Supplementary file 6 [file Table1.XLSX]

## Sheet: Sheet1
Measures	Study	SBT					CON
		sample	Pre-mean	Pre-sd	Post-mean	Post-sd	sample	Pre-mean	Pre-sd	Post-mean	Post-sd
20 m sprint(s)	(Arazi, Mohammadi et al. 2014)	7	3.43	0.5	3.09	0.15	7	6.08	0.73	5.57	0.48
40 m sprint (s)	(Arazi, Mohammadi et al. 2014)	7	5.65	0.55	5.44	0.19	7	3.53	0.17	3.13	0.42
20 m sprint(s)	(Binnie, Dawson et al. 2014)	12	3.58	0.17	3.49	0.16	12	3.44	0.16	3.41	0.15
20 m sprint(s)	(Binnie, Peeling et al. 2013)	6	3.82	0.27	3.67	0.26	6	3.57	0.23	3.41	0.22
10 m sprint (s)	(Fernandez-Fernandez, Nakamura et al. 2023)	17	1.87	0.11	1.84	0.13	14	1.03	0.07	1.01	0.07
5 m sprint (s)	(Fernandez-Fernandez, Nakamura et al. 2023)	17	1.11	0.1	1.05	0.07	14	1.86	0.11	1.81	0.12
10 m sprint (s)	(Impellizzeri, Rampinini et al. 2008)	22	1.88	0.09	1.8	0.11	22	3.23	0.08	3.14	0.09
20 m sprint (s)	(Impellizzeri, Rampinini et al. 2008)	22	3.19	0.15	3.11	0.11	22	1.89	0.08	1.82	0.07
50 m sprint (s)	(Kumar 2016)-control group	7	8	0.1	8	0.17	8	8	0.01	8	0.28
50 m sprint (s)	(Kumar 2016)-land plyometric training	7	8	0.1	8	0.17	7	7	0.6	7	0.57
10 m sprint (s)	(Mehrez, Nawel et al. 2022)	24	1.97	0.17	1.78	0.17	18	1.15	0.04	1.13	0.03
20 m sprint(s)	(Mehrez, Nawel et al. 2022)	24	3.54	0.24	3.3	0.13	18	3.53	0.18	3.5	0.16
5 m sprint (s)	(Mehrez, Nawel et al. 2022)	24	1.11	0.08	0.99	0.1	18	2	0.07	1.98	0.11
20 m sprint(s)	(Mina, Hadi et al. 2021)	8	4.05	0.38	3.96	0.33	9	4.19	0.27	4.12	0.2
20 m sprint(s)	(Mirzaei, Asghar Norasteh et al. 2014)-CMJ	10	3.5	0.2	3.2	0.1	10	6.3	0.3	6.33	0.18
40 m sprint (s)	(Mirzaei, Asghar Norasteh et al. 2014)-CMJ	10	6.1	0.4	5.8	0.3	10	3.53	0.19	3.55	0.14
20 m sprint(s)	(Mirzaei, Asghar Norasteh et al. 2014)-DJ	10	3.5	0.2	3.2	0.1	10	6.3	0.3	6.33	0.18
40 m sprint (s)	(Mirzaei, Asghar Norasteh et al. 2014)-DJ	10	6.2	0.3	5.8	0.3	10	3.53	0.19	3.55	0.14
30 m sprint (s)	(Narvariya, Rathore et al. 2024)	7	4.37	0.21	4.28	0.23	6	4.3	0.11	4.22	0.15
10 m sprint (s)	Mehrez et al. 2020-CON	11	2.17	0.14	1.68	0.23	10	1.22	0.05	1.21	0.04
20 m sprint(s)	Mehrez et al. 2020-CON	11	3.57	0.25	3.14	0.11	10	3.55	0.2	3.54	0.18
5 m sprint (s)	Mehrez et al. 2020-CON	11	1.21	0.11	0.99	0.12	10	2.16	0.09	2.14	0.1
10 m sprint (s)	Mehrez et al. 2020-P	11	2.17	0.14	1.68	0.23	10	1.22	0.06	1.14	0.08
20 m sprint(s)	Mehrez et al. 2020-P	11	3.57	0.25	3.14	0.11	10	3.58	0.22	3.4	0.12
5 m sprint (s)	Mehrez et al. 2020-P	11	1.21	0.11	0.99	0.12	10	2.14	0.12	2.01	0.11
30 m sprint (s)	Özen et al. 2020	6	4.03	0.24	3.7	0.25	6	4.11	0.36	3.98	0.27
30 m sprint (s)	Ramirez-Campillo et al. 2020-CON	8	6.17	0.8	5.6	0.72	7	5.69	0.53	5.38	0.67
30 m sprint (s)	Ramirez-Campillo et al. 2020-grass	8	6.17	0.8	5.6	0.72	8	5.88	0.57	5.79	0.52
50 m sprint (s)	Singh et al. 2022-outdoor	25	7.56	0.48	7.49	0.46	25	7.45	0.59	7.46	0.57
50 m sprint (s)	Singh et al. 2022-treadmill	25	7.63	0.34	7.4	0.34	25	7.45	0.59	7.46	0.57
15 m sprint (s)	Villarreal, et al. 2024	12	2.44	0.11	2.37	0.09	12	2.45	0.03	2.44	0.16
10 m sprint (s)	Vuong et al. 2023-CON	9	1.75	0.06	1.72	0.06	7	1.1	0.08	1.1	0.09
20 m sprint(s)	Vuong et al. 2023-CON	9	3.03	0.09	2.94	0.11	7	3.12	0.14	3.13	0.14
5 m sprint (s)	Vuong et al. 2023-CON	9	1.02	0.04	0.97	0.05	7	1.84	0.11	1.84	0.11
10 m sprint (s)	Vuong et al. 2023-hard	9	1.75	0.06	1.72	0.06	9	3.08	0.11	3.05	0.1
20 m sprint(s)	Vuong et al. 2023-hard	9	3.03	0.09	2.94	0.11	9	1.78	0.07	1.77	0.07
5 m sprint (s)	Vuong et al. 2023-hard	9	1.02	0.04	0.97	0.05	9	1.03	0.05	1.02	0.05
20 m sprint(s)	Zhang, et al. 2024-CON	10	3.87	0.18	3.71	0.2	10	3.84	0.26	3.87	0.28
20 m sprint(s)	Zhang, et al. 2024-GRASS	10	3.87	0.18	3.71	0.2	10	3.86	0.21	3.74	0.21
20 m sprint(s)	Zhang, et al. 2024—LAND	10	3.87	0.18	3.71	0.2	10	3.82	0.27	3.7	0.29
